# Supplementary material for: Evaluating the role of Pleistocene refugia, rivers and environmental variation in the diversification of central African duikers (genera Cephalophus and Philantomba)
Source: BMC Evol Biol. 2017 Sep 6;17:212. doi: 10.1186/s12862-017-1054-4 (PMC5585889; doi:10.1186/s12862-017-1054-4)
Supplement: Supplementary file 3 — Matrix of DNA distances. (XLS 48 kb) [file 12862_2017_1054_MOESM3_ESM.xls]

## Sheet: MatrixOutput
P.maxwellii_OR587013
P.maxwellii_OR837	0.00179458
P.maxwellii_NZO19082	0.00359139	0.00539742
P.maxwellii_DV250	0.00360062	0.00541823	0.00721508
P.monticola_KB15149	0.0611891	0.0633015	0.0652136	0.0654329
P.monticola_DKME01	0.0786004	0.08085	0.0827522	0.0786004	0.0410172
P.monticola_5801	0.0831173	0.0854028	0.0873054	0.0831173	0.0410164	0.00360073
P.monticola_2265	0.08085	0.0831173	0.0850197	0.08085	0.0390565	0.00541852	0.00179461
P.monticola_2222	0.0831242	0.0854098	0.087313	0.0831242	0.0410172	0.00360075	0.00360073	0.00541852
P.monticola_0832	0.0831173	0.0854028	0.0873054	0.0831173	0.0410164	0.00721035	0.00360962	0.00540423	0.00721035
P.monticola_0409	0.0831173	0.0854028	0.0873054	0.0831173	0.0410164	0.00360073	0	0.00179461	0.00360073	0.00360962
P.monticola_0363	0.0854098	0.0877138	0.0896172	0.0854098	0.0429908	0.00541852	0.00541848	0.00724808	0.00179461	0.0090281	0.00541848
P.monticola_0396	0.0850129	0.0872984	0.0892183	0.0850129	0.0429346	0.00539752	0.00179679	0.00359141	0.00539752	0.00179679	0.00179679	0.00721528
P.monticola_0395	0.0786004	0.08085	0.0827522	0.0786004	0.0410172	0.00360075	0.00360073	0.00541852	0.00360075	0.00721035	0.00360073	0.00541852	0.00539752
P.monticola_0397	0.0831242	0.0854098	0.087313	0.0831242	0.0410172	0.00360075	0.00360073	0.00541852	0	0.00721035	0.00360073	0.00179461	0.00539752	0.00360075
P.monticola_0918	0.0850129	0.0872984	0.0892183	0.0850129	0.0429346	0.00539752	0.00179679	0.00359141	0.00539752	0.00179679	0.00179679	0.00721528	0	0.00539752	0.00539752
P.monticola_2148	0.0869258	0.0892113	0.0911488	0.0869258	0.0409636	0.00721021	0.00721019	0.00902796	0.00721021	0.00721019	0.00721019	0.00902796	0.00539748	0.00721021	0.00721021	0.00539748
P.monticola_0946	0.08085	0.0831173	0.0850197	0.08085	0.0390565	0.00179461	0.00179461	0.00360073	0.00179461	0.00540423	0.00179461	0.00360073	0.00359141	0.00179461	0.00179461	0.00359141	0.00540409
P.monticola_0416	0.08085	0.0831173	0.0850197	0.08085	0.0390565	0.00179461	0.00179461	0.00360073	0.00179461	0.00540423	0.00179461	0.00360073	0.00359141	0.00179461	0.00179461	0.00359141	0.00540409	0
P.monticola_0002	0.0850197	0.0873054	0.089226	0.0850197	0.0429354	0.00539754	0.00539752	0.00721531	0.00179679	0.00903928	0.00539752	0.00359141	0.00721021	0.00539754	0.00179679	0.00721021	0.00903897	0.00359141	0.00359141
P.monticola_0394	0.0831173	0.0854028	0.0873054	0.0831173	0.0410164	0.00360073	0	0.00179461	0.00360073	0.00360962	0	0.00541848	0.00179679	0.00360073	0.00360073	0.00179679	0.00721019	0.00179461	0.00179461	0.00539752
P.monticola_5802	0.0831242	0.0854098	0.087313	0.0831242	0.0410172	0.00360075	0.00360073	0.00541852	0	0.00721035	0.00360073	0.00179461	0.00539752	0.00360075	0	0.00539752	0.00721021	0.00179461	0.00179461	0.00179679	0.00360073
P.monticola_0941	0.0831173	0.0854028	0.0873054	0.0831173	0.0410164	0.00360073	0	0.00179461	0.00360073	0.00360962	0	0.00541848	0.00179679	0.00360073	0.00360073	0.00179679	0.00721019	0.00179461	0.00179461	0.00539752	0	0.00360073
P.monticola_ZFMK63642	0.076722	0.0789715	0.0808566	0.076722	0.0391164	0.0127403	0.0127401	0.0146061	0.0127403	0.0127401	0.0127401	0.0146061	0.0145529	0.00904498	0.0127403	0.0145529	0.0163818	0.0108865	0.0108865	0.014553	0.0127401	0.0127403	0.0127401
P.monticola_GA308	0.0763683	0.0786004	0.0805025	0.0763683	0.0390573	0.0126994	0.0126993	0.014553	0.0126994	0.00908967	0.0126993	0.014553	0.0108865	0.00902818	0.0126994	0.0108865	0.0126991	0.0108578	0.0108578	0.0145283	0.0126993	0.0126994	0.0126993	0.00359145
P.monticola_F22	0.0831242	0.0854098	0.087313	0.0831242	0.0410172	0.00360075	0.00360073	0.00541852	0.00360075	0.00721035	0.00360073	0.00541852	0.00539752	0.00360075	0.00360075	0.00539752	0.00721021	0.00179461	0.00179461	0.00539754	0.00360073	0.00360075	0.00360073	0.0127403	0.0126994
P.monticola_F18	0.0763683	0.0786004	0.0805025	0.0763683	0.0429918	0.00541856	0.00541852	0.00724815	0.00541856	0.00902814	0.00541852	0.00724815	0.00721531	0.00179462	0.00541856	0.00721531	0.009028	0.00360075	0.00360075	0.00721536	0.00541852	0.00541856	0.00541852	0.0108866	0.0108578	0.00541856
P.monticola_DIV009	0.076722	0.0789715	0.0808566	0.076722	0.0391164	0.0127403	0.0127401	0.0146061	0.0127403	0.0127401	0.0127401	0.0146061	0.0145529	0.00904498	0.0127403	0.0145529	0.0163818	0.0108865	0.0108865	0.014553	0.0127401	0.0127403	0.0127401	0.00360075	0.00359145	0.0127403	0.0108866
P.monticola_ZFMK63646	0.076722	0.0789715	0.0808566	0.076722	0.0391164	0.0127403	0.0127401	0.0146061	0.0127403	0.0127401	0.0127401	0.0146061	0.0145529	0.00904498	0.0127403	0.0145529	0.0163818	0.0108865	0.0108865	0.014553	0.0127401	0.0127403	0.0127401	0	0.00359145	0.0127403	0.0108866	0.00360075
P.walteri_BE52	0.0450539	0.0470753	0.0489509	0.0450539	0.0588208	0.0801635	0.080159	0.0779481	0.0801635	0.080159	0.080159	0.0823917	0.0821033	0.0757542	0.0801635	0.0821033	0.0796569	0.0779481	0.0779481	0.0821078	0.080159	0.0801635	0.080159	0.0738277	0.073577	0.0801635	0.073577	0.0738277	0.0738277
P.walteri_BE118	0.0410525	0.0430455	0.0449208	0.0410525	0.0629637	0.0801635	0.0846375	0.0823917	0.0846427	0.0846375	0.0846375	0.0869064	0.0865818	0.0801635	0.0846427	0.0865818	0.0840656	0.0823917	0.0823917	0.086587	0.0846375	0.0846427	0.0846375	0.078237	0.0779525	0.0846427	0.0779525	0.078237	0.078237	0.00360063
P.walteri_BE119	0.0430455	0.0450526	0.0469279	0.0430455	0.0608837	0.0823917	0.0823872	0.080159	0.0823917	0.0823872	0.0823872	0.0846375	0.0843314	0.0779481	0.0823917	0.0843314	0.0818507	0.080159	0.080159	0.084336	0.0823872	0.0823917	0.0823872	0.0760216	0.0757542	0.0823917	0.0757542	0.0760216	0.0760216	0.00179459	0.00179459
C.callipygus_OK27	0.112115	0.11448	0.116559	0.116876	0.0985938	0.11812	0.118108	0.115659	0.11812	0.116116	0.118108	0.115659	0.118106	0.113231	0.11812	0.118106	0.115226	0.115659	0.115659	0.120129	0.118108	0.11812	0.118108	0.111242	0.108832	0.113231	0.110824	0.111242	0.111242	0.116363	0.116363	0.114013
C.callipygus_N22138	0.105367	0.107705	0.109733	0.110073	0.089753	0.108105	0.112885	0.110485	0.112896	0.110904	0.112885	0.110485	0.112883	0.108105	0.112896	0.112883	0.110091	0.110485	0.110485	0.114894	0.112885	0.112896	0.112885	0.106125	0.103764	0.108105	0.105745	0.106125	0.106125	0.109471	0.104851	0.107147	0.0237487
C.callipygus_2153	0.116548	0.118933	0.121032	0.121349	0.0983994	0.117667	0.117656	0.115228	0.117667	0.115646	0.117656	0.115228	0.117654	0.112821	0.117667	0.117654	0.114835	0.115228	0.115228	0.119695	0.117656	0.117667	0.117656	0.110813	0.108423	0.112821	0.110434	0.110813	0.110813	0.116137	0.116137	0.113807	0.00359126	0.0237743
C.callipygus_0367	0.103368	0.105706	0.107715	0.108074	0.0877591	0.106125	0.110905	0.108505	0.110916	0.108943	0.110905	0.108505	0.110904	0.106125	0.110916	0.110904	0.108093	0.108505	0.108505	0.112896	0.110905	0.110916	0.110905	0.104164	0.101803	0.106125	0.103765	0.104164	0.104164	0.107419	0.102799	0.105096	0.0218798	0.00179668	0.0218887
C.callipygus_F18	0.114811	0.117215	0.119274	0.119652	0.0965385	0.120116	0.120105	0.117656	0.120116	0.118094	0.120105	0.117656	0.120102	0.115228	0.120116	0.120102	0.117243	0.117656	0.117656	0.122143	0.120105	0.120116	0.120105	0.11322	0.110811	0.115228	0.112821	0.11322	0.11322	0.114242	0.114242	0.111893	0.009038	0.0218791	0.00907625	0.0200269
C.callipygus_F32	0.110403	0.112788	0.114828	0.115204	0.0922698	0.111698	0.111687	0.109259	0.111698	0.109733	0.111687	0.109259	0.111686	0.106852	0.111698	0.111686	0.108811	0.109259	0.109259	0.11367	0.111687	0.111698	0.111687	0.104899	0.102511	0.106852	0.104465	0.104899	0.104899	0.109826	0.109826	0.107496	0.00540378	0.0218895	0.00543758	0.0200203	0.00723217
Nig08	0.0391978	0.041191	0.0430499	0.0391978	0.063311	0.0808196	0.0853655	0.0830835	0.085373	0.0853655	0.0853655	0.0876735	0.0872745	0.0808196	0.085373	0.0872745	0.0846486	0.0830835	0.0830835	0.087282	0.0853655	0.085373	0.0853655	0.078928	0.0785735	0.085373	0.0785735	0.078928	0.078928	0.0145522	0.0108574	0.0126987	0.112195	0.105404	0.111926	0.103391	0.110114	0.105735
Nig11	0.0391978	0.041191	0.0430499	0.0391978	0.063311	0.0808196	0.0853655	0.0830835	0.085373	0.0853655	0.0853655	0.0876735	0.0872745	0.0808196	0.085373	0.0872745	0.0846486	0.0830835	0.0830835	0.087282	0.0853655	0.085373	0.0853655	0.078928	0.0785735	0.085373	0.0785735	0.078928	0.078928	0.0145522	0.0108574	0.0126987	0.112195	0.105404	0.111926	0.103391	0.110114	0.105735	0
Nig13	0.0391978	0.041191	0.0430499	0.0391978	0.063311	0.0808196	0.0853655	0.0830835	0.085373	0.0853655	0.0853655	0.0876735	0.0872745	0.0808196	0.085373	0.0872745	0.0846486	0.0830835	0.0830835	0.087282	0.0853655	0.085373	0.0853655	0.078928	0.0785735	0.085373	0.0785735	0.078928	0.078928	0.0145522	0.0108574	0.0126987	0.112195	0.105404	0.111926	0.103391	0.110114	0.105735	0	0
Nig14	0.0430484	0.0450557	0.0469315	0.0430484	0.0673585	0.0849925	0.0895748	0.0872745	0.0895825	0.0895748	0.0895748	0.0919016	0.0915014	0.0849925	0.0895825	0.0915014	0.0888567	0.0872745	0.0872745	0.091509	0.0895748	0.0895825	0.0895748	0.0830835	0.0827286	0.0895825	0.0827286	0.0830835	0.0830835	0.0145276	0.0108568	0.0126862	0.116639	0.109771	0.116372	0.107739	0.114538	0.110121	0.00359142	0.00359142	0.00359142
Nig17	0.041191	0.0431983	0.0450573	0.041191	0.0654359	0.0830835	0.0876658	0.0853655	0.0876735	0.0876658	0.0876658	0.0899926	0.0895748	0.0830835	0.0876735	0.0895748	0.0869124	0.0853655	0.0853655	0.0895825	0.0876658	0.0876735	0.0876658	0.0811919	0.0808196	0.0876735	0.0808196	0.0811919	0.0811919	0.0126987	0.00902789	0.0108573	0.114556	0.107739	0.114268	0.105725	0.112475	0.108077	0.0017946	0.0017946	0.0017946	0.00179681
Nig21	0.0431983	0.0452198	0.0470789	0.0431983	0.0675768	0.0853655	0.0899849	0.0876658	0.0899926	0.0899849	0.0899849	0.0923307	0.0918938	0.0853655	0.0899926	0.0918938	0.0891943	0.0876658	0.0876658	0.0919016	0.0899849	0.0899926	0.0899849	0.0834738	0.0830835	0.0899926	0.0830835	0.0834738	0.0834738	0.0145521	0.0108573	0.0126986	0.116937	0.110093	0.116629	0.10808	0.114856	0.110438	0.00724789	0.00724789	0.00724789	0.00721519	0.00541837
Nig23	0.0391978	0.041191	0.0430499	0.0391978	0.063311	0.0808196	0.0853655	0.0830835	0.085373	0.0853655	0.0853655	0.0876735	0.0872745	0.0808196	0.085373	0.0872745	0.0846486	0.0830835	0.0830835	0.087282	0.0853655	0.085373	0.0853655	0.078928	0.0785735	0.085373	0.0785735	0.078928	0.078928	0.0145522	0.0108574	0.0126987	0.112195	0.105404	0.111926	0.103391	0.110114	0.105735	0	0	0	0.00359142	0.0017946	0.00724789
Nig46	0.0430484	0.0450557	0.0469315	0.0430484	0.0673585	0.0849925	0.0895748	0.0872745	0.0895825	0.0895748	0.0895748	0.0919016	0.0915014	0.0849925	0.0895825	0.0915014	0.0888567	0.0872745	0.0872745	0.091509	0.0895748	0.0895825	0.0895748	0.0830835	0.0827286	0.0895825	0.0827286	0.0830835	0.0830835	0.0145276	0.0108568	0.0126862	0.116639	0.109771	0.116372	0.107739	0.114538	0.110121	0.00359142	0.00359142	0.00359142	0	0.00179681	0.00721519	0.00359142
Nig47	0.0430484	0.0450557	0.0469315	0.0430484	0.0673585	0.0849925	0.0895748	0.0872745	0.0895825	0.0895748	0.0895748	0.0919016	0.0915014	0.0849925	0.0895825	0.0915014	0.0888567	0.0872745	0.0872745	0.091509	0.0895748	0.0895825	0.0895748	0.0830835	0.0827286	0.0895825	0.0827286	0.0830835	0.0830835	0.0145276	0.0108568	0.0126862	0.116639	0.109771	0.116372	0.107739	0.114538	0.110121	0.00359142	0.00359142	0.00359142	0	0.00179681	0.00721519	0.00359142	0
Nig49	0.0430484	0.0450557	0.0469315	0.0430484	0.0673585	0.0849925	0.0895748	0.0872745	0.0895825	0.0895748	0.0895748	0.0919016	0.0915014	0.0849925	0.0895825	0.0915014	0.0888567	0.0872745	0.0872745	0.091509	0.0895748	0.0895825	0.0895748	0.0830835	0.0827286	0.0895825	0.0827286	0.0830835	0.0830835	0.0145276	0.0108568	0.0126862	0.116639	0.109771	0.116372	0.107739	0.114538	0.110121	0.00359142	0.00359142	0.00359142	0	0.00179681	0.00721519	0.00359142	0	0
Nig52	0.0430484	0.0450557	0.0469315	0.0430484	0.0673585	0.0849925	0.0895748	0.0872745	0.0895825	0.0895748	0.0895748	0.0919016	0.0915014	0.0849925	0.0895825	0.0915014	0.0888567	0.0872745	0.0872745	0.091509	0.0895748	0.0895825	0.0895748	0.0830835	0.0827286	0.0895825	0.0827286	0.0830835	0.0830835	0.0145276	0.0108568	0.0126862	0.116639	0.109771	0.116372	0.107739	0.114538	0.110121	0.00359142	0.00359142	0.00359142	0	0.00179681	0.00721519	0.00359142	0	0	0
Nig64	0.041191	0.0431983	0.0450573	0.041191	0.0654359	0.0830835	0.0876658	0.0853655	0.0876735	0.0876658	0.0876658	0.0899926	0.0895748	0.0830835	0.0876735	0.0895748	0.0869124	0.0853655	0.0853655	0.0895825	0.0876658	0.0876735	0.0876658	0.0811919	0.0808196	0.0876735	0.0808196	0.0811919	0.0811919	0.0126987	0.00902789	0.0108573	0.114556	0.107739	0.114268	0.105725	0.112475	0.108077	0.0017946	0.0017946	0.0017946	0.00179681	0	0.00541837	0.0017946	0.00179681	0.00179681	0.00179681	0.00179681
Nig65	0.041191	0.0431983	0.0450573	0.041191	0.0654359	0.0830835	0.0876658	0.0853655	0.0876735	0.0876658	0.0876658	0.0899926	0.0895748	0.0830835	0.0876735	0.0895748	0.0869124	0.0853655	0.0853655	0.0895825	0.0876658	0.0876735	0.0876658	0.0811919	0.0808196	0.0876735	0.0808196	0.0811919	0.0811919	0.0126987	0.00902789	0.0108573	0.114556	0.107739	0.114268	0.105725	0.112475	0.108077	0.0017946	0.0017946	0.0017946	0.00179681	0	0.00541837	0.0017946	0.00179681	0.00179681	0.00179681	0.00179681
			Pairwise differences between P. walteri identified in the present study and P. maxwelli
			Pairwise differences between P. walteri identified in the present study and P. walteri from Colyn et al. (2010)
			Pairwise differences between P. walteri identified in the present study and P. monticola from Colyn et al. (2010)
[truncated: 1 more columns]
